# Supplementary material for: Association between plasma proteome and pulmonary heart disease: A two‐stage Mendelian randomization analysis
Source: Clin Respir J. 2024 Jun 3;18(6):e13775. doi: 10.1111/crj.13775 (PMC11147680; doi:10.1111/crj.13775)
Supplement: Supplementary file 1 — Table S1: Independent pQTLs of CAMK1, BGAT and ACSS1. Table S2: The results of Mendelian randomization analysis in our study. Table S3: The results of sensitivity analysis in our study. Table S4: Baseline characteristics of the study sample. [file CRJ-18-e13775-s001.xlsx]

## Sheet: Table S1
Table S1: Independent pQTLs of CAMK1, BGAT and ACSS1
SNP	proteins	effect_allele	other_allele	beta.exposure	se.exposure	beta.outcome	se.outcome	pval.exposure	pval.outcome
rs112460834	CAMK1	A	G	-0.4742	0.1037	-0.06088	0.08009	4.79e-06	0.223584
rs1160359	CAMK1	G	A	-0.1224	0.0253	0.01666	0.02021	1.35e-06	0.204872
rs11652846	CAMK1	T	C	-0.135	0.0264	-0.02019	0.0213	3.09e-07	0.171593
rs117674721	CAMK1	C	A	0.4001	0.0893	-0.1093	0.07106	7.41e-06	0.0620076
rs117889642	CAMK1	T	C	-0.418	0.0927	-0.08811	0.07376	6.46e-06	0.116131
rs11812528	CAMK1	C	T	0.2613	0.058	-0.011	0.04712	6.76e-06	0.407707
rs12127364	CAMK1	A	C	-1.045	0.0222	-0.1072	0.02219	0	6.79e-07
rs12747138	CAMK1	C	T	0.17	0.0313	-0.01105	0.02457	5.75e-08	0.326451
rs144050021	CAMK1	T	G	-0.3049	0.0675	0.00616	0.05459	6.17e-06	0.455078
rs1442394	CAMK1	T	G	-0.164	0.035	0.01652	0.02716	2.82e-06	0.271512
rs1591734	CAMK1	T	C	-0.2535	0.0349	-0.003903	0.02843	3.98e-13	0.445403
rs1893609	CAMK1	A	G	-0.1784	0.0377	-0.04205	0.02961	2.29e-06	0.0777852
rs35030923	CAMK1	C	T	0.3258	0.071	0.007768	0.05803	4.47e-06	0.446756
rs57701310	CAMK1	G	A	0.428	0.0934	-0.0777	0.08049	4.68e-06	0.167188
rs6003412	CAMK1	T	C	0.1324	0.0258	-0.0002468	0.02025	2.95e-07	0.495138
rs6707860	CAMK1	C	T	0.1916	0.043	0.01154	0.0344	8.51e-06	0.368637
rs6708899	CAMK1	T	C	0.1237	0.0279	-0.0168	0.02162	8.91e-06	0.218562
rs72706368	CAMK1	A	G	0.6514	0.1027	-0.01341	0.07474	2.24e-10	0.428803
rs72803050	CAMK1	G	A	-0.319	0.0635	-0.02344	0.05377	5.01e-07	0.331443
rs74365745	CAMK1	A	G	0.3323	0.0676	0.07279	0.05192	8.91e-07	0.0804629
rs75276198	CAMK1	T	C	-0.4434	0.0927	-0.09225	0.07317	1.74e-06	0.103697
rs760334	CAMK1	G	A	0.1142	0.0252	-0.01234	0.01991	6.03e-06	0.267698
rs76620729	CAMK1	C	A	0.3834	0.079	0.04104	0.06402	1.23e-06	0.260745
rs77239973	CAMK1	T	C	0.2906	0.0568	0.07553	0.04561	3.16e-07	0.0488613
rs77599204	CAMK1	C	A	-0.3781	0.0715	0.01636	0.0577	1.26e-07	0.388383
rs9346644	CAMK1	C	T	0.1313	0.0272	0.005879	0.0218	1.45e-06	0.393704
rs11171224	BGAT	T	C	0.3845	0.0861	-0.03548	0.07021	7.94e-06	0.30666
rs11244090	BGAT	A	G	-0.4926	0.0981	-0.007292	0.07998	5.13e-07	0.463678
rs117315606	BGAT	T	C	-0.4782	0.0789	-0.1466	0.06345	1.35e-09	0.0104308
rs117632891	BGAT	A	G	-0.1652	0.0356	-0.006247	0.02842	3.55e-06	0.41301
rs12343275	BGAT	A	G	0.4661	0.0955	-0.02081	0.07688	1.07e-06	0.393318
rs12350093	BGAT	G	A	0.175	0.0388	0.05326	0.0305	6.46e-06	0.0403855
rs13415321	BGAT	G	A	-0.1662	0.0349	-0.01935	0.02855	1.86e-06	0.248962
rs138683771	BGAT	C	A	0.8676	0.0969	0.3946	0.08282	3.55e-19	9.4638e-07
rs142599019	BGAT	A	G	-0.5295	0.1167	-0.1828	0.1021	5.75e-06	0.0366947
rs149189328	BGAT	C	A	0.8224	0.0863	0.1319	0.06745	1.51e-21	0.0252607
rs151016532	BGAT	T	C	-0.3473	0.0742	-0.1835	0.06476	2.88e-06	0.00230178
rs201539949	BGAT	T	G	0.1523	0.0343	-0.009978	0.0273	9.12e-06	0.357371
rs2076105	BGAT	C	A	-0.1121	0.0252	0.0173	0.01991	8.51e-06	0.192448
rs212084	BGAT	T	C	-0.1199	0.0256	0.02766	0.01996	2.88e-06	0.0829083
rs225359	BGAT	A	G	-0.1245	0.027	0.01298	0.02148	4.07e-06	0.272828
rs238142	BGAT	C	A	-0.125	0.0274	-0.01302	0.0214	5.01e-06	0.271457
rs28615284	BGAT	G	A	0.1164	0.026	-0.01133	0.02023	7.59e-06	0.287719
rs41309954	BGAT	A	C	-0.4242	0.0466	-0.1096	0.03702	9.55e-20	0.00153539
rs4962126	BGAT	C	T	-0.4864	0.0242	-0.06248	0.02007	4.68e-90	0.000925653
rs546911	BGAT	A	G	-0.1907	0.0393	-0.05981	0.03087	1.26e-06	0.0263434
rs56796303	BGAT	G	A	-0.1152	0.0246	-0.01483	0.01976	2.75e-06	0.226475
rs61310966	BGAT	A	C	0.2499	0.0503	0.01315	0.04237	6.61e-07	0.378143
rs62413054	BGAT	T	C	-0.1952	0.0437	0.01023	0.03511	8.13e-06	0.385384
rs62469733	BGAT	G	A	-0.4925	0.1087	-0.04874	0.0847	5.89e-06	0.282496
rs62576042	BGAT	T	C	-0.2035	0.0332	-0.01745	0.02544	9.12e-10	0.246379
rs6564309	BGAT	T	C	0.1372	0.0293	-0.01515	0.02332	2.88e-06	0.257957
rs6872533	BGAT	A	G	0.1997	0.0445	0.03534	0.03537	7.08e-06	0.158861
rs77236853	BGAT	T	C	-0.4044	0.0594	-0.05716	0.04622	9.77e-12	0.1081
rs77454275	BGAT	G	A	0.3467	0.0751	0.05327	0.0608	3.98e-06	0.190474
rs79158370	BGAT	A	G	0.6249	0.0427	0.1477	0.03407	1.51e-48	7.28164e-06
rs8176632	BGAT	T	C	0.9206	0.0333	0.06815	0.02924	1.12e-168	0.00988429
rs11660335	ACSS1	C	T	-0.1448	0.032	-0.04897	0.025	6.31e-06	0.0250681
rs117425389	ACSS1	G	A	0.598	0.1033	0.1763	0.0779	6.92e-09	0.011813
rs12258356	ACSS1	A	G	-0.4807	0.1081	-0.01291	0.09323	8.71e-06	0.444933
rs12636218	ACSS1	T	C	0.4441	0.0937	0.07048	0.08211	2.14e-06	0.195347
rs13095591	ACSS1	C	T	-0.2482	0.0554	-0.0365	0.04371	7.59e-06	0.201845
rs13155336	ACSS1	T	C	-0.2228	0.0398	-0.007994	0.03129	2.24e-08	0.399176
rs139865438	ACSS1	G	A	-0.4162	0.0933	0.007985	0.07524	8.13e-06	0.457741
rs141963988	ACSS1	T	C	0.4217	0.0916	-0.066	0.06872	4.17e-06	0.168422
rs144337053	ACSS1	T	C	-0.4677	0.0934	0.0179	0.07679	5.5e-07	0.407841
rs1449744	ACSS1	C	T	-0.1358	0.025	-0.01514	0.01992	5.37e-08	0.223615
rs147502633	ACSS1	A	G	-0.4189	0.0929	-0.0404	0.0797	6.61e-06	0.306112
rs150078240	ACSS1	T	C	0.6696	0.1497	0.1338	0.1134	7.76e-06	0.119021
rs2137145	ACSS1	G	A	0.1791	0.0311	0.09336	0.02468	8.32e-09	7.75307e-05
rs2302441	ACSS1	G	T	0.1567	0.0331	0.02375	0.02681	2.19e-06	0.187846
rs2833629	ACSS1	T	C	0.1421	0.0273	0.05251	0.02144	2e-07	0.00715948
rs56282493	ACSS1	G	A	0.1193	0.0268	0.0118	0.02095	8.91e-06	0.286634
rs61908952	ACSS1	G	A	0.1948	0.0432	0.03326	0.03402	6.31e-06	0.164121
rs62307945	ACSS1	T	G	0.239	0.0482	0.005364	0.03844	6.92e-07	0.444511
rs62370518	ACSS1	G	A	-0.1512	0.0324	-0.04072	0.02675	3.02e-06	0.0639741
rs6556190	ACSS1	C	T	0.1207	0.0261	0.02597	0.02022	3.89e-06	0.0995059
rs6948789	ACSS1	T	C	-0.1352	0.0301	-0.0162	0.02356	6.76e-06	0.24585
rs79431142	ACSS1	T	G	-0.1152	0.0249	-0.01144	0.01993	3.63e-06	0.282981

## Sheet: Table S2
Table S2: The results of Mendelian randomization analysis in our study
protein	Data Source	method	nsnp	b	se	pval	lo_ci	up_ci	or	or_lci95	or_uci95
ACSS1	UK Biobank	Inverse variance weighted	22	0.159211	0.0350473	5.55238e-06	0.0905186	0.227904	1.17259	1.09474	1.25596
ACSS1	UK Biobank	Weighted median	22	0.125557	0.05033	0.0126069	0.0269106	0.224204	1.13378	1.02728	1.25133
ACSS1	UK Biobank	MR Egger	22	0.0667202	0.0795443	0.411506	-0.0891865	0.222627	1.069	0.914675	1.24935
ACSS1	FinnGen	Inverse variance weighted	22	0.0361454	0.0421408	0.391043	-0.0464507	0.118741	1.03681	0.954612	1.12608
ACSS1	FinnGen	MR Egger	22	0.0627645	0.091581	0.500994	-0.116734	0.242263	1.06478	0.889822	1.27413
ACSS1	FinnGen	Weighted median	22	0.0118626	0.0433561	0.784385	-0.0731153	0.0968406	1.01193	0.929494	1.10168
BGAT	UK Biobank	Inverse variance weighted	31	0.12801	0.0226046	1.4874e-08	0.0837052	0.172315	1.13656	1.08731	1.18805
BGAT	UK Biobank	MR Egger	31	0.182234	0.0335631	7.69062e-06	0.11645	0.248018	1.19989	1.1235	1.28148
BGAT	UK Biobank	Weighted median	31	0.117267	0.0271956	1.61782e-05	0.0639641	0.170571	1.12442	1.06605	1.18598
BGAT	FinnGen	Inverse variance weighted	29	0.0428252	0.0180516	0.017674	0.00744407	0.0782063	1.04376	1.00747	1.08135
BGAT	FinnGen	Weighted median	29	0.0464455	0.0202962	0.0221149	0.00666503	0.086226	1.04754	1.00669	1.09005
BGAT	FinnGen	MR Egger	29	0.0642985	0.0277075	0.0281038	0.00999174	0.118605	1.06641	1.01004	1.12593
CAKM1	UK Biobank	Weighted median	26	0.0974368	0.0207038	2.52333e-06	0.0568574	0.138016	1.10234	1.0585	1.14799
CAKM1	UK Biobank	Inverse variance weighted	26	0.0792052	0.0176796	7.46289e-06	0.0445532	0.113857	1.08243	1.04556	1.12059
CAKM1	UK Biobank	MR Egger	26	0.116984	0.0249917	9.34692e-05	0.0680007	0.165968	1.1241	1.07037	1.18054
CAKM1	FinnGen	Weighted median	25	0.0722051	0.0206468	0.000470257	0.0317373	0.112673	1.07488	1.03225	1.11927
CAKM1	FinnGen	Inverse variance weighted	25	0.0549176	0.0184423	0.00290321	0.0187707	0.0910645	1.05645	1.01895	1.09534
CAKM1	FinnGen	MR Egger	25	0.0763715	0.0273039	0.0102381	0.0228559	0.129887	1.07936	1.02312	1.1387

## Sheet: Table S3
Table S3: The results of sensitivity analysis in our study
id.exposure	outcome	egger_intercept	egger_intercept_se	egger_intercept_pval	Q-Inverse variance weighted	Q_pval
Calcium/calmodulin-dependent protein kinase type 1	FinnGen	-0.00966049	0.0090867	0.298751	28.2381	0.250125
Calcium/calmodulin-dependent protein kinase type 1	UK Biobank	-0.0187478	0.00876572	0.0428356	21.0257	0.691178

## Sheet: Table S4
Table S4 Baseline characteristics of the study sample
	control(n=40)	PHD(n=40)	P value
Male, n	24(60.00%)	27(67.50%)	0.49
Mean age (yr)	67.60±12.19	74.28±11.34	0.013
Hypertension (%)	14(35.00%)	17(42.50%)	0.49
Diabetes (%)	9(22.50%)	11(27.50%)	0.61
Current/ex-smoker (%)	8(20.00%)	18(45.00%)	0.02
coronary heart disease	4(10%)	6(15.00%)	0.5
Cerebrovascular disease	1(7.50%)	1(7.50%)	1
Carotid atherosclerosis	3(7.50%)	4(10.00%)	0.69
Atrial fibrillation	1(2.50%)	6(15.00%)	0.29
Ventricular arrhythmia	5(12.50%)	3(7.50%)	0.46
NYHA
II	8(20.00%)	12(30.00%)	0.3
III	/	21(52.5%)	<0.001
IV	/	7(17.50%)	<0.001
Blood pressure (mmHg)
Systolic	127.05±28.36	125.45±20.01	0.14
Diastolic	83.18±18.39	79.63±13.86	0.33
Heart rate (bpm)	89.60±19.13	92.88±18.36	0.44
ALT(U/L)	25.70±25.56	40.25±27.47	0.02
AST(U/L)	25.30±16.03	31.33±21.91	0.16
TG (mmol/L)	2.06±3.68	1.20±0.73	0.14
TC(mmol/L)	4.30±1.11	3.90±1.39	0.16
HDL(mmol/L)	1.10±0.27	1.22±0.40	0.12
LDL(mmol/L)	2.52±0.92	2.21±1.07	0.17
GLU(mmol/L)	6.87±2.77	7.52±3.62	0.7
Cr(mmol/L)	80.48±20.62	85.42±30.78	0.77
UA(μmol/L)	330.06±90.98	380.58±106.25	0.08
BNP(pg/ml)	54.98±52.13	649.30±664.16	2.59×10-7
AO(mm)	29.20±2.44	29.90±2.30	0.19
AAO(mm)	33.88±2.12	34.58±2.98	0.31
LA(mm)	35.55±4.59	38.33±7.77	0.55
RVED(mm)	23.95±3.50	27.03±4.60	1.00×10-3
RVOT(mm)	17.20±2.77	20.130±6.58	0.01
LVS(mm)	10.05±1.11	9.70±1.32	0.2
LVPW(mm)	9.95±1.06	9.53±1.22	0.1
LVID(mm)	46.23±6.44	45.30±9.17	0.6
EF(%)	63.23±4.67	53.75±9.87	1.00×10-6
PSAG(mmHg)	27.75±6.66	48.23±20.85	3.63×10-7
